# Supplementary material for: Isotropic thermal insulating cuttlebone-inspired MXene aerogel
Source: Natl Sci Rev. 2025 Aug 25;12(10):nwaf342. doi: 10.1093/nsr/nwaf342 (PMC12485986; doi:10.1093/nsr/nwaf342)
Supplement: nwaf342_Supplemental_Files [file nwaf342_supplemental_files.zip]

Archive with 7 entries (7 files):
- Movie S1.mp4
- Movie S2.mp4
- Movie S3.mp4
- Movie S4.mp4
- Movie S5.mp4
- Supplementary data.pdf
- Teaser text.docx
